# Supplementary material for: The Spatiotemporal Program of DNA Replication Is Associated with Specific Combinations of Chromatin Marks in Human Cells
Source: PLoS Genet. 2014 May 1;10(5):e1004282. doi: 10.1371/journal.pgen.1004282 (PMC4006723; doi:10.1371/journal.pgen.1004282)
Supplement: Table S1 — Technical reproducibility of scan-based origins. Percentage of overlaping peaks detected in 5 different technical replicates (K562 cells). Pair-wise comparisons show a of concordance between replicates. (TXT) [file pgen.1004282.s009.txt]

          K562-rep1 K562-rep2 K562-rep3 K562-rep4 K562-rep5 
K562-rep1 .         73        72        68        71 
K562-rep2 .         .         72        68        70  
K562-rep3 .         .         .         70        71  
K562-rep4 .         .         .         .         72      
