# Supplementary material for: The Spatiotemporal Program of DNA Replication Is Associated with Specific Combinations of Chromatin Marks in Human Cells
Source: PLoS Genet. 2014 May 1;10(5):e1004282. doi: 10.1371/journal.pgen.1004282 (PMC4006723; doi:10.1371/journal.pgen.1004282)
Supplement: Table S2 — Calibration of the detection threshold for the scan method using external input-DNA. The scan detection method was applied to input-DNA only, and we computed the number of peaks that overlaped with peaks detected in the SNS data. Here, a “false positive” peak is a peak that is detected in the SNS data and also in the input data. A “true positive” peak is a peak that is detected in the SNS data and not in the input data. We propose an estimation of the false discovery rate that corresponds to the proportion of peaks detected in the SNS data that are also detected in the input data. (TXT) [file pgen.1004282.s010.txt]

    Cell line      # peaks   cum. length  % genome  estimated  
                   in input   (Mb)         covered    FDR 

    K562                                     
    alpha = 0.001  3,366     10           0.3       1.29 
    alpha = 0.01   5,778     18           0.6       2.15 
    alpha = 0.05   8,748     27           0.9       3.09 
    alpha = 0.1    10,652    33           1.1       3.63 
    alpha = 0.25   14,289    44           1.5       4.82 

    HeLa                                     
    alpha = 0.001  23,216    74           2.5       8.55  
    alpha = 0.01   35,592    115          4         12.20 
    alpha = 0.05   48,791    162          5.4       16.18 
    alpha = 0.1    55,797    188          6.3       18.20 
    alpha = 0.25   67,856    235          7.8       21.64 

    IMR90                                     
    alpha = 0.001  13,356    39           1.3       4.80 
    alpha = 0.01   19,231    59           1.9       6.75 
    alpha = 0.05   25,588    80           2.7       8.82 
    alpha = 0.1    29,240    93           3.1       9.99 
    alpha = 0.25   35,609    116          3.8       12.00 
