# Supplementary material for: The Spatiotemporal Program of DNA Replication Is Associated with Specific Combinations of Chromatin Marks in Human Cells
Source: PLoS Genet. 2014 May 1;10(5):e1004282. doi: 10.1371/journal.pgen.1004282 (PMC4006723; doi:10.1371/journal.pgen.1004282)
Supplement: Table S3 — Links to the genomic and chromatin data. (TXT) [file pgen.1004282.s011.txt]

from http://hgdownload.cse.ucsc.edu/goldenPath/hg19/encodeDCC/

### K562
Ezh239875	wgEncodeBroadHistoneK562Ezh239875StdPk.broadPeak.gz
H2az 		wgEncodeBroadHistoneK562H2azStdPk.broadPeak.gz
H3k27me3 	wgEncodeUwHistoneK562H3k27me3StdHotspotsRep1.broadPeak.gz
H3k4me3 	wgEncodeBroadHistoneK562H3k4me3StdPk.broadPeak.gz
H3k9ac 		wgEncodeBroadHistoneK562H3k9acStdPk.broadPeak.gz
H3k9me3 	wgEncodeBroadHistoneK562H3k9me3StdPk.broadPeak.gz
H4k20me1 	wgEncodeBroadHistoneK562H4k20me1StdPk.broadPeak.gz
chromHMM	wgEncodeBroadHmmK562HMM.bed.gz

### HeLa
Ezh239875	 wgEncodeBroadHistoneHelas3Ezh239875Pk.broadPeak.gz
H2az 		 wgEncodeBroadHistoneHelas3H2azPk.broadPeak.gz
H3k27me3	 wgEncodeUwHistoneHelas3H3k27me3StdHotspotsRep1.broadPeak.gz
H3k4me3 	 wgEncodeBroadHistoneHelas3H3k4me3StdPk.broadPeak.gz
H3k9ac 		 wgEncodeBroadHistoneHelas3H3k9acStdPk.broadPeak.gz
H3k9me3		 wgEncodeBroadHistoneHelas3H3k09me3Pk.broadPeak.gz
H4k20me1 	 wgEncodeBroadHistoneHelas3H4k20me1StdPk.broadPeak.gz
Orc1		 GSM922790_ChIPseq_Orc1_GradientHela_enrichRegions.bed.gz

### CGI
Human_CGI_UCSC_HG19.txt

### TSS
genecode_hg19.txt
