# Supplementary material for: The Spatiotemporal Program of DNA Replication Is Associated with Specific Combinations of Chromatin Marks in Human Cells
Source: PLoS Genet. 2014 May 1;10(5):e1004282. doi: 10.1371/journal.pgen.1004282 (PMC4006723; doi:10.1371/journal.pgen.1004282)
Supplement: Table S4 — Statistical testing of chromatin marks effects on origins efficiency, length and density (K562 cells). A t-test is performed for each timing category, to compare the efficiency of origins between origins associated with a mark (asso) and not associated with a mark (non asso). Efficiency is defined as the number of reads within the detected origins. (TXT) [file pgen.1004282.s012.txt]

            H4K20me1                  H3K27me3                 H3K9Me3                    OpenMarks  
	    non			      non                      non                        non 
            asso   asso  Zscore       asso   asso   Zscore     asso    asso   Zscore      asso   asso  Zscore    

Origins Efficiency

early 1     0.103  0.128  -7.91***    0.107  0.142  -11.6***    0.123  0.118   1.39       0.126  0.122  0.965   
early 2     0.062  0.087 -13.38***    0.067  0.095  -15.3***    0.083  0.077   2.86*      0.092  0.078  6.172***
mid 3       0.045  0.069 -12.35***    0.050  0.074  -11.4***    0.061  0.068  -2.23       0.065  0.062  1.033   
mid 4       0.043  0.057  -6.43***    0.041  0.060   -8.6***    0.050  0.060  -2.86*      0.055  0.050  2.168   
late 5      0.043  0.055  -3.97***    0.041  0.053   -4.2***    0.046  0.050  -1.24       0.048  0.046  0.859   
late 6      0.037  0.065  -1.31       0.036  0.044   -1.6       0.035  0.043  -1.85       0.038  0.043 -0.840   

Origins Length

early 1     4.681  6.906 -11.91***    4.553  8.637  -19.8***    6.197  6.803  -2.44       4.961  6.560 -7.496***
early 2     4.309  6.154 -15.08***    4.315  7.194  -22.6***    5.707  5.834  -0.87       5.531  5.807 -1.779   
mid 3       4.384  5.675  -9.04***    4.198  6.306  -15.3***    5.403  5.245   0.96       5.588  5.251  2.055   
mid 4       4.602  5.563  -5.09***    4.036  6.030  -11.1***    5.240  5.197   0.17       5.511  4.994  2.550   
late 5      4.484  5.524  -3.97***    4.034  5.627   -7.3***    4.836  4.981  -0.56       4.930  4.805  0.523   
late 6      4.760  5.985  -0.97       4.413  5.515   -2.6       4.870  4.797   0.19       4.809  4.899 -0.213   

Origins Density (Mb)

early 1    37.104 37.729  -1.24      37.192 38.056   -2.0      38.130 35.849   4.34***   40.403 37.132  4.564***
early 2    30.535 33.098  -7.25***   30.643 34.443  -12.7***   33.550 30.594   9.56***   36.987 31.380 14.019***
mid 3      24.700 29.334 -10.36***   25.829 30.125  -10.5***   28.657 27.095   3.69**    31.336 26.774  9.394***
mid 4      20.931 25.694  -9.19***   21.179 25.972   -9.4***   24.641 21.857   4.43***   26.426 22.038  8.302***
late 5     16.575 21.650  -8.33***   16.819 19.973   -5.5***   18.825 17.567   1.91      19.044 17.765  2.184   
late 6     12.145 16.750  -2.29      11.543 13.833   -2.9*     12.212 12.604  -0.53      12.425 12.385  0.046
  
 
