# Supplementary material for: The Spatiotemporal Program of DNA Replication Is Associated with Specific Combinations of Chromatin Marks in Human Cells
Source: PLoS Genet. 2014 May 1;10(5):e1004282. doi: 10.1371/journal.pgen.1004282 (PMC4006723; doi:10.1371/journal.pgen.1004282)
Supplement: Table S5 — Statistical testing of combinations of chromatin marks effects on origins efficiency, and density (K562 cells). A t-test is performed for each timing category, to compare the efficiency of origins between origins associated with a combination of marks (interaction) and associated with a mark (marginal effect). Efficiency is defined as the number of reads within the detected origins. (TXT) [file pgen.1004282.s013.txt]

            H4K20me1 x OpenMarks            H3K27me3 x OpenMarks            H4K20me1 x H3K27me3             H3K27me3 x H3K9me3


Origins Efficiency

         interaction H4K20me1 Zscore    interaction H3K27me3 Zscore    interaction H4K20me1 Zscore    interaction H3K27me3 Zscore
early 1     0.127       0.139  -2.19       0.142       0.137   0.70       0.147       0.112   9.83***    0.143       0.141   0.38   
early 2     0.083       0.100  -6.32***    0.094       0.098  -1.55       0.099       0.071  13.30***    0.091       0.097  -2.02   
mid 3       0.068       0.072  -1.40       0.078       0.068   2.95*      0.080       0.053  10.16***    0.083       0.071   2.27   
mid 4       0.055       0.061  -1.88       0.062       0.059   0.99       0.064       0.044   6.78***    0.074       0.057   3.05*  
late 5      0.052       0.058  -1.14       0.052       0.053  -0.38       0.060       0.046   2.94*      0.058       0.051   1.34   
late 6      0.069       0.053   0.51       0.048       0.043   0.51       0.070       0.061   0.24       0.049       0.036   1.69   

Origins Density

         interaction OpenMarks Zscore    interaction H3K27me3 Zscore    interaction H4K20me1 Zscore    interaction H3K27me3 Zscore
early 1    37.299      36.583   1.34      37.734      40.333  -2.42      38.150      37.345   1.60      37.354      38.305  -1.19   
early 2    31.900      29.358   6.56***   33.125      37.822  -9.27***   34.855      31.037  11.16***   31.601      35.807  -9.38***
mid 3      27.586      24.112   7.14***   28.891      31.787  -4.74***   31.340      26.486  10.17***   28.815      30.574  -2.78*  
mid 4      23.366      18.865   6.91***   24.105      27.314  -4.50***   27.294      22.500   7.39***   23.021      26.660  -3.96***
late 5     19.629      15.900   4.49***   18.978      20.563  -1.84      23.218      18.926   4.13***   19.261      20.212  -0.97   
late 6     15.333      11.767   1.74      15.118      13.475   0.92      23.600      11.857   5.31*     13.915      13.710   0.14   
