# Supplementary material for: The Spatiotemporal Program of DNA Replication Is Associated with Specific Combinations of Chromatin Marks in Human Cells
Source: PLoS Genet. 2014 May 1;10(5):e1004282. doi: 10.1371/journal.pgen.1004282 (PMC4006723; doi:10.1371/journal.pgen.1004282)
Supplement: Table S6 — Correlation between discriminant axis and distance to chromatin marks on HeLa cells. Correlation coefficients between the distance of origins to chromatin marks and the discriminant axis (DA), as provided by the MixOmics Package [47]. Note that origins (detected on HeLa cells) associated with chromatin marks correspond to distance 0 (strict overlap). Large distances therefore correspond to origins that are strictly not associated with a given mark. The sign of the correlation coefficient is important. If a discriminant axis is positively correlated with a distance, when the value along this axis increases the distance to the corresponding mark increases as well. Similarly, if it is negatively correlated, when the value along the axis decreases, the distance to the corresponding mark increases. (TXT) [file pgen.1004282.s014.txt]

                    DA1    DA2    DA3 
    dist-H2AZ      -0.40  +0.54  +0.71  
    dist-H4K20me1  -0.22  +0.38  -0.40  
    dist-H3K27me3  -0.06  +0.47  -0.25  
    dist-H3K9me3   +0.07  +0.45  -0.43  
    dist-H3K9ac    -0.63  -0.32  -0.27  
    dist-H3K4me3   -0.62  -0.15  -0.05 
